# Supplementary material for: Nuclear Motion Is Classical: Spectrum of a Magic Protonated Water Cluster
Source: Molecules. 2023 Sep 6;28(18):6454. doi: 10.3390/molecules28186454 (PMC10534396; doi:10.3390/molecules28186454)
Supplement: Supplementary file 1 [file molecules-28-06454-s001.zip]

Archive with 7 entries (5 files):
- molecules-2564087-supplementary/
- molecules-2564087-supplementary/suppl/
- molecules-2564087-supplementary/suppl/in1
- molecules-2564087-supplementary/suppl/in2
- molecules-2564087-supplementary/suppl/input.txt
- molecules-2564087-supplementary/suppl/job1
- molecules-2564087-supplementary/suppl/job2
