# Supplementary material for: Nuclear Motion Is Classical: Spectrum of a Magic Protonated Water Cluster
Source: Molecules. 2023 Sep 6;28(18):6454. doi: 10.3390/molecules28186454 (PMC10534396; doi:10.3390/molecules28186454)
Supplement: Supplementary file 1 [file molecules-28-06454-s001.zip › molecules-2564087-supplementary/suppl/in2]

&CPMD
  MOLECULAR DYNAMICS
  VDW CORRECTION OFF
  QUENCH BO
  MAXSTEP
    100000
  TIMESTEP
    1
  EMASS
    100
  TEMPERATURE IONS
    300
  DIPOLE DYNAMICS WANNIER SAMPLE
    10
  TRAJECTORY XYZ SAMPLE
   -10
  RESTART WAVEFUNCTION COORDINATES LATEST
&END
&SYSTEM
  CELL
    24.00 1.00 1.00 0.0 0.0 0.0
  CUTOFF
    50.0
  SYMMETRY
    8
  CHARGE
    1
&END
&ATOMS
*O_MT_BLYP
  LMAX=P
    21
     18.6442 18.9677  7.0347    O    
     15.6464 19.8452 10.6907    O    
     11.5363 17.9806  4.7928    O    
     10.4152 13.1523 13.9394    O    
     17.4263 11.9821  4.4728    O    
     14.6782 14.8491 11.9121    O    
     16.2799 14.4538  0.1146    O    
     11.5979 12.4496  0.0972    O    
     16.1038  7.9158 10.2546    O    
     16.2454 19.0831  2.8621    O    
      5.8140 13.4730  6.8350    O    
     10.8604  8.4359 11.8373    O    
     20.6268 14.6235  7.6081    O    
      7.6332 15.4173  2.3605    O    
     13.3554 13.7371  7.0670    O    
      7.3217 16.2348 10.7005    O    
     16.1552  6.9172  4.8960    O    
     11.4160  7.7150  2.8754    O    
     10.5155 20.3145  9.1862    O    
     18.8998 11.8495 11.8576    O    
      9.6736 10.0188  7.0366    O    
*H_MT_BLYP
  LMAX=S
    43
     17.7643 19.0431  5.4159    H    
     17.5110 19.3707  8.4325    H    
     19.4553 17.3300  7.2806    H    
     15.3753 18.2128 11.4204    H    
     14.0001 20.3925 10.1798    H    
     12.0932 16.4217  5.5209    H    
     10.1532 17.5139  3.7251    H    
     10.1800 13.4952 15.6995    H    
     12.0506 13.8253 13.5609    H    
     17.3503 10.1800  4.3408    H    
     17.3142 12.5670  2.7652    H    
     14.3094 14.3682 10.2082    H    
     16.1813 13.9329 12.3267    H    
     16.9680 14.3798 -1.5562    H    
     14.5736 13.8842 -0.0721    H    
     10.1973 13.3468  0.8071    H    
     11.5508 10.8286  0.8977    H    
     14.3811  8.0153 10.7962    H    
     16.0036  7.4834  8.5014    H    
     14.4940 18.9651  3.2975    H    
     16.5435 17.6567  1.7910    H    
      4.0575 13.1448  7.1138    H    
      6.2929 14.5639  8.1956    H    
     10.6286  9.9130 12.8547    H    
     10.1972  7.0854 12.8408    H    
     20.2870 13.8291  9.1968    H    
     19.8257 13.5566  6.3871    H    
      6.7185 14.7920  3.7898    H    
      6.3568 16.0525  1.2479    H    
     14.7488 13.0827  6.1179    H    
     12.1291 12.4080  7.0470    H    
      8.2982 15.2696 11.8776    H    
      8.3441 17.6833 10.3436    H    
     17.0135  5.4099  4.3842    H    
     14.5552  6.8351  4.0569    H    
     10.3819  6.4426  2.1123    H    
     10.4884  8.2363  4.3377    H    
      9.7396 21.9469  9.1239    H    
     10.6755 19.8221  7.4534    H    
     20.0514 11.3262 13.1503    H    
     18.1193 10.3170 11.2982    H    
      8.1215 10.9470  7.0342    H    
      9.7486  9.2649  8.6787    H    
&END
&VDW
  EMPIRICAL CORRECTION
    VDW PARAMETERS
      ALL DFT-D2
    S6GRIMME
      BLYP
  END EMPIRICAL CORRECTION
&END
&DFT
  FUNCTIONAL BLYP
&END
