# Supplementary material for: Nuclear Motion Is Classical: Spectrum of a Magic Protonated Water Cluster
Source: Molecules. 2023 Sep 6;28(18):6454. doi: 10.3390/molecules28186454 (PMC10534396; doi:10.3390/molecules28186454)
Supplement: Supplementary file 1 [file molecules-28-06454-s001.zip › molecules-2564087-supplementary/suppl/input.txt]

! TRAVIS input file
! Created with TRAVIS version compiled at Jun 16 2017 07:45:47
! Input file written at Mon Jul  3 10:15:27 2023.
! Do you want to assign atom data to them (y/n)? [no] 

! Use the advanced mode until the analysis selection menu (y/n)? [no] 

! Are the 3 cell vectors of the same size (yes/no)? [yes] 

! Enter length of cell vector in pm: 
1270
! Atom type "X" has bond radius 0. Exclude it from the system (y/n)? [yes] 

! Create images of the structural formulas (y/n)? [no] 

! Accept these molecules (y) or change something (n)? [yes] 

! Which functions to compute (comma separated)?
IR
! Use the advanced mode for the main part (y/n)? [no] 

! Enter the length of one trajectory time step in fs: [0.5] 
0.241888
! Which dipole mode to set for all molecules at once? [none] 
1
! Which atom label do the wannier centers have (H, O, X)? [X] 

! Enter the negative charge of the Wannier centers (without sign): [2.0] 

! Enter core charge for atom type H: [1.0] 

! Enter core charge for atom type O: [6.0] 

! Change dipole mode for a molecule (y/n)? [no] 

! Please enter dipole reference point: [#2] 

! Which molecule should be observed (H3O=1, H2O=2)? 

! There is no default value. Enter a positive integer number.
! Which molecule should be observed (H3O=1, H2O=2)? 
2
! Enter the resolution (=depth) of the ACF (in time steps): [4096] 

! Calculate spectrum up to which wave number (cm^-1)? [5000.00 cm^-1] 

! Add another observation (y/n)? [no] 

! Compute IR spectrum of whole system (y/n) [no] 
y
! Enter the resolution (=depth) of the ACF (in time steps): [4096] 

! Calculate spectrum up to which wave number (cm^-1)? [5000.00 cm^-1] 

! Skip repeated time steps (y/n)? [no] 

! In which time step to start processing the trajectory? [1] 

! How many time steps to use (from this position on)? [all] 

! Use every n-th time step from the trajectory? [1] 
