# Supplementary material for: Nuclear Motion Is Classical: Spectrum of a Magic Protonated Water Cluster
Source: Molecules. 2023 Sep 6;28(18):6454. doi: 10.3390/molecules28186454 (PMC10534396; doi:10.3390/molecules28186454)
Supplement: Supplementary file 1 [file molecules-28-06454-s001.zip › molecules-2564087-supplementary/suppl/job2]

#!/bin/bash
#SBATCH --nodes=16
#SBATCH --time=200:00:00
#SBATCH --mem-per-cpu=1G

module load GCC/8.3.0  OpenMPI/3.1.4 CPMD/4.3

rm ENERGIES
rm IONS+CENTERS.xyz
rm TRAJEC.xyz
cp RES1 RESTART.1
mpirun cpmd.x in2 ~/cpmd/pseudo-extlib > out
cp out out2
mv ENERGIES ENE2
mv IONS+CENTERS.xyz ION2
cp GEOMETRY.xyz GEO2
cp LATEST LAT2
cp RESTART.1 RES2
mv TRAJEC.xyz TRA2
